# Supplementary material for: Shiftless Is a Novel Member of the Ribosome Stress Surveillance Machinery That Has Evolved to Play a Role in Innate Immunity and Cancer Surveillance
Source: Viruses. 2023 Nov 23;15(12):2296. doi: 10.3390/v15122296 (PMC10747187; doi:10.3390/v15122296)
Supplement: Supplementary file 1 [file viruses-15-02296-s001.zip]

Archive with 3 entries (3 files):
- Suppl Data Set S1_Shiftless reporter data-all.xlsx
- Supplemental Data Set S2_ Shiftless figures data.xlsx
- viruses-2732250-supplementary.pdf
